# Supplementary material for: Sulfonamide-Derived Dithiocarbamate Gold(I) Complexes Induce the Apoptosis of Colon Cancer Cells by the Activation of Caspase 3 and Redox Imbalance
Source: Biomedicines. 2022 Jun 17;10(6):1437. doi: 10.3390/biomedicines10061437 (PMC9221018; doi:10.3390/biomedicines10061437)
Supplement: Supplementary file 1 [file biomedicines-10-01437-s001.zip]

Archive with 1 entries (1 files):
- biomedicines-1756472-supplementary.pdf
